# Supplementary material for: Quality Evaluation of Mahonia bealei (Fort.) Carr. Using Supercritical Fluid Chromatography with Chemical Pattern Recognition
Source: Molecules. 2019 Oct 13;24(20):3684. doi: 10.3390/molecules24203684 (PMC6832872; doi:10.3390/molecules24203684)
Supplement: Supplementary file 1 [file molecules-24-03684-s001.zip]

Archive with 1 entries (1 files):
- molecules-597923-SI.pdf
